# Supplementary material for: Kaempferia parviflora Rhizome Extract as Potential Anti-Acne Ingredient
Source: Molecules. 2022 Jul 8;27(14):4401. doi: 10.3390/molecules27144401 (PMC9321094; doi:10.3390/molecules27144401)
Supplement: Supplementary file 1 [file molecules-27-04401-s001.zip]

Archive with 1 entries (1 files):
- molecules-1788418-supplementary.pdf
